# Supplementary material for: The Mediating Role of the Self-Concept Between the Relationship of the Body Satisfaction and the Intention to Be Physically Active in Primary School Students
Source: Front Public Health. 2020 May 8;8:113. doi: 10.3389/fpubh.2020.00113 (PMC7225284; doi:10.3389/fpubh.2020.00113)
Supplement: Supplementary file 1 [file Data_Sheet_1.CSV]

Gender	Age	ExtrHo	INPAF	Body_I	BMI	Physical_Condiction	App	CP	Strenght	Self_Concept	Physical_Activity	TM6	Agility	Waist_Height
1	11	6	5	3	18,8730237376695	4,8	2,5	4,66666666666667	3	1,33333333333333	4,1062925170068	17	13,68	45,9731543624161
2	10	2	5	3	14,4137651457142	4,2	3,625	4,16666666666667	4,4	3,66666666666667	3,54081632653061	14	13,86	38,255033557047
1	10	2	5	2	16,9609204522912	3,8	4,875	3,16666666666667	3,2	4,33333333333333	3,30017006802721	17	13	42,9577464788732
1	11	2	5	3	15,969387755102	4,4	4	4,16666666666667	5	5	2,52125850340136	16	12,84	41,7857142857143
2	11	2	5	3	18,2291666666667	4,6	4	4,16666666666667	2,6	4	2,80102040816327	14	14,65	44,4444444444444
2	11	3	5	3	16,9443999359077	4,8	3,5	5	5	5	3,44047619047619	15	13,75	38,9240506329114
1	11	5	5	4	15,2936761118409	5	4,625	5	5	5	4,23469387755102	16	13,43	39,041095890411
2	10	3	5	3	20,1189060642093	4,4	3,5	3,5	3,4	3,33333333333333	4,30867346938776	19	15,53	43,1034482758621
2	11	4	5	4	20,0892857142857	4,2	5	3	4,4	5	3,36649659863946	16	15,24	42,5595238095238
1	10	5	5	3	18,1353878116343	5	4,5	4,66666666666667	3,8	4,66666666666667	3,46513605442177	16	13,57	42,1052631578947
1	11	6	5	5	20,6131310030262	4	4,25	4,5	4	5	3,59863945578231	16	14,12	45,6953642384106
1	11	4	3	5	22,0703125	3,6	3,625	3,5	3,2	3,66666666666667	3,17772108843537	16	14,39	50,9375
1	10	6	5	3	19,3472991689751	5	4,125	4,5	4,4	5	4,21768707482993	16	14,87	47,3684210526316
1	10	2	5	4	18,8550036523009	3	4,5	4,16666666666667	4,6	4,66666666666667	3,24319727891156	19	13,31	45,6081081081081
2	11	4	5	3	18,1809413580247	3,2	4,75	2,83333333333333	3,8	5	2,16666666666667	18	14,47	41,3194444444444
1	10	4	5	5	24,7111111111111	2,4	2,5	2,83333333333333	3,2	3,33333333333333	3,46003401360544	16	13,66	52,6666666666667
2	10	4	5	2	18,8347447822667	4,8	4,875	3,5	2	5	4,03486394557823	14	17,58	41,156462585034
1	11	4	5	4	18,7183336460874	4,6	4,25	3,33333333333333	4,8	4,66666666666667	3,17261904761905	19	13,33	44,5205479452055
2	11	2	5	1	16,546201814059	3,4	4	2,5	2,4	5	2,83843537414966	19	14,86	38,0952380952381
2	11	4	5	2	18,2034845496384	3,4	3,125	2,66666666666667	3,4	4	3,57397959183673	16	16,02	42,9487179487179
1	11	6	5	4	16,1126433444622	3	4,375	3,83333333333333	3,6	4,33333333333333	2,6921768707483	14	14,19	38,855421686747
2	11	2	5	4	21,9727204947151	3,4	4,25	3,5	3,2	4	2,70663265306122	19	14,55	46,0264900662252
2	10	3	5	5	20,5469943079273	2,8	4,25	2,83333333333333	2,6	4	2,33673469387755	16	16,52	47,6190476190476
1	10	2	5	3	17,3130193905817	4,8	4	4,83333333333333	5	5	3,09778911564626	16	12,88	43,0921052631579
2	11	4	5	4	15,859375	4	4,5	3	3,6	5	4,15391156462585	12	15,71	43,75
1	11	3	4	3	19,0207256646598	3,8	4,375	3,33333333333333	2,8	5	2,68622448979592	19	14,57	47,4452554744526
1	11	3	4	4	20,7885619051796	3,2	3,125	2,83333333333333	2,6	4,33333333333333	3,12925170068027	17	14,7	46,6887417218543
2	12	3	5	2	15,7048940832725	5	4,625	4,83333333333333	4,8	5	3,00510204081633	17	13,28	39,527027027027
1	11	5	5	1	17,5908422600294	5	4,625	4,33333333333333	3,8	5	3,27636054421769	18	10,4	40,9420289855073
2	12	6	5	3	18,4888888888889	4,8	4,125	3,16666666666667	3,4	5	3,4421768707483	17	11,06	38,3333333333333
2	12	6	5	3	19,4211298882156	4,8	4,375	3,83333333333333	4,4	2,66666666666667	2,80017006802721	18	13,35	40,1840490797546
1	12	4	5	4	18,3950831024931	3,6	3,375	3,83333333333333	3	4,66666666666667	3,49744897959184	17	11,54	39,1447368421053
2	11	1	4	3	16,8367346938776	2,4	4,25	2,5	3,6	4,66666666666667	2,67772108843537	17	13,25	37,5
1	11	2	5	6	24,1287923737194	2,8	4,25	3,33333333333333	3,8	4,66666666666667	2,32482993197279	18	12,99	53,1446540880503
2	12	6	5	4	21,2278876170656	4	3,875	3	3,2	4	3,59353741496599	18	11,63	45,4838709677419
1	11	4	5	4	19,2784108823927	5	4,75	4,66666666666667	5	5	4,11479591836735	17	12,83	43,2885906040268
1	11	4	5	3	19,5703125	4	4,125	4,33333333333333	4,4	5	3,85969387755102	16	14,87	43,4375
2	12	1	5	2	16,9361740462141	2,6	3,125	3,33333333333333	3,4	5	1,85204081632653	16	14,21	39,261744966443
1	11	1	1	3	21,6888888888889	1,2	4,25	2,16666666666667	1,6	4,33333333333333	1,70663265306122	16	15,65	50,6666666666667
1	11	6	5	3	19,4452706722189	4,8	3,875	4,16666666666667	3,8	5	3,9719387755102	17	14,22	38,109756097561
2	12	3	5	3	19,6913476134255	3,4	3,625	1,66666666666667	3,4	3	2,78571428571429	16	14,78	57,4675324675325
1	11	2	5	4	20,9487534626039	4,4	4,625	4,33333333333333	4,6	5	2,97874149659864	18	14,07	41,7763157894737
1	11	6	5	4	18,8198553583169	4,2	4,25	4,16666666666667	3,8	3,66666666666667	3,90646258503401	18	13,64	39,4230769230769
1	12	3	5	4	23,4558851896146	3,4	3,625	3,16666666666667	4	2	2,48299319727891	16	13,54	49,6894409937888
2	11	4	5	2	17,1398891966759	4,4	4,625	3,83333333333333	2,2	4,66666666666667	3,01275510204082	15	16,82	45,3947368421053
1	11	5	4	4	16,2319384499906	3,4	3,875	3	2,4	3,33333333333333	2,93112244897959	16	14,31	44,1780821917808
1	12	2	3	4	16,8369113573407	2,6	4,75	3,16666666666667	3,6	5	2,61989795918367	16	15,29	43,4210526315789
2	11	5	5	3	19,3909938504265	3,2	3	2,83333333333333	2,6	4	2,84948979591837	14,5	16,08	46,1267605633803
2	11	1	4	2	18,3256172839506	2,8	4,25	2,33333333333333	3	4	2,44387755102041	14,5	15,45	44,0972222222222
2	11	6	5	4	17,3128858024691	4,4	4,625	3,66666666666667	3,8	4,33333333333333	4,38605442176871	16	13,33	37,8472222222222
2	11	3	5	4	22,3337950138504	4,6	4,5	4,83333333333333	4,4	5	3,69132653061224	14	15,11	58,8815789473684
2	12	2	5	3	20,3537981269511	4	3,75	3,83333333333333	3	4,33333333333333	3,32738095238095	18	14,71	40,9677419354839
1	11	2	5	3	15,4315179344349	2,4	3,5	3	3	5	2,23384353741497	18	12,46	34,0490797546012
1	11	2	5	6	21,9146482122261	3,2	4	2,5	2	4,33333333333333	3,06292517006803	18	16,13	46,7320261437908
2	12	5	5	3	17,2351327571037	4,4	4,875	2,66666666666667	3	4	3,62840136054422	14,5	15,92	44,9640287769784
1	12	6	5	2	16,8502590412957	5	4,5	5	3,8	5	3,85374149659864	22,5	11,11	45,0354609929078
1	11	3	5	1	15,3063462128854	4,2	3,5	3,66666666666667	3,2	3,66666666666667	2,79251700680272	19	13,34	36,7549668874172
2	12	4	4	4	20,2919188323247	3,6	4,125	2,66666666666667	3	3,33333333333333	2,26020408163265	15,5	15,25	44,0251572327044
1	11	4	4	5	15,7981301939058	3,8	4,375	3,16666666666667	2,2	4,33333333333333	2,39200680272109	18	13,62	40,4605263157895
2	12	4	5	3	22,5586102209479	3,2	3,375	2,66666666666667	3,4	2,33333333333333	2,79506802721088	13	15,04	44,4805194805195
2	11	6	5	2	17,9203912970147	5	3,625	3,83333333333333	4,2	5	4,77380952380952	18	12,88	37,987012987013
2	11	6	5	3	17,8834720570749	5	3,375	4,16666666666667	3,8	4	3,2593537414966	20	11,16	39,6551724137931
1	11	6	5	3	20,0350292622496	4,2	4	4,83333333333333	4,8	5	4,46853741496599	19	10,63	41,5032679738562
2	11	3	5	3	16,5244536940687	3,6	3,875	3,5	2,8	4,66666666666667	3,0858843537415	16	12,61	38,3870967741935
2	10	2	5	2	18,7098255280073	4,6	3,875	3,66666666666667	3,2	4,33333333333333	3,96938775510204	18	10,11	42,0454545454545
1	12	5	5	3	16,4090368608799	4,6	4,125	4	4,6	5	3,07993197278912	26	12,4	41,3793103448276
2	12	3	5	4	22,2472299168975	3,4	4,125	3,83333333333333	4,4	5	3,0765306122449	14	14,61	49,0131578947368
1	12	3	3	5	20,5619146722164	3	4,5	2	3,4	5	2,57823129251701	19	11,42	47,741935483871
1	12	6	5	4	19,6096828673297	3,6	4,625	3,66666666666667	3,6	4,66666666666667	2,87244897959184	27	11,55	44,5205479452055
1	12	6	4	2	14,797739440809	3	4,625	4	3,6	5	3,65136054421769	30	11,38	40,5487804878049
1	12	4	5	5	18,9735758248878	3,2	3,75	3,5	4,2	4,66666666666667	2,67431972789116	24	11,54	43,5374149659864
1	11	2	4	6	23,19620658721	3,2	1,5	2,83333333333333	1,4	2,66666666666667	2,28061224489796	17	12,75	53,2679738562092
1	11	6	5	2	16,7975088811894	5	4,75	4,16666666666667	3,8	2,33333333333333	3,52380952380952	26	10,36	42,3841059602649
2	12	5	5	3	16,9580916061504	5	4,375	4,16666666666667	4,6	4	2,92857142857143	28	11,51	40,1273885350318
2	11	4	4	3	17,0749108204518	3	3,75	2,5	2,6	4	2,67857142857143	27	13,48	41,3793103448276
2	12	4	4	3	26,2485293521035	2,8	3,375	2,16666666666667	2,8	3,66666666666667	2,98214285714286	20	13,15	50,6369426751592
1	12	6	5	5	18,7543252595156	5	3,25	4	4,6	4,66666666666667	3,88775510204082	30	11,88	42,9411764705882
2	13	3	5	4	17,6673975375274	4,4	3,25	3,66666666666667	2,8	2,33333333333333	3,14455782312925	21	13,46	44,1558441558442
1	12	6	5	3	15,6444444444444	5	4,5	5	4	5	4,50085034013606	26	9,67	41
1	12	6	5	3	16,2757913622966	5	2	5	2,6	1	3,51275510204082	26	12,69	40,1960784313725
1	11	5	4	4	18,4375	3,2	3,125	3,5	4,4	4,33333333333333	3,58418367346939	18	11,57	42,1875
1	11	6	4	4	20,4105850243266	3,8	3,5	3,83333333333333	3,8	2,66666666666667	3,32312925170068	17	12,37	40,5660377358491
1	11	4	5	6	23,4525182622068	3,2	3,875	3,16666666666667	3	3,33333333333333	2,92091836734694	14	13,72	46,078431372549
1	12	4	5	8	24,6277700831025	1,2	1,625	1,66666666666667	2,2	2,66666666666667	3,12670068027211	17	13,6	51,6447368421053
1	11	2	5	4	21,2128418549346	3,4	3,75	3,16666666666667	2,8	3	2,9702380952381	19	13,33	47,2413793103448
2	11	5	5	4	20,5479452054795	4,4	3,375	4,16666666666667	3,4	3	3,85119047619048	17	13,04	43,4931506849315
2	12	5	5	2	18,4665918923249	4,6	3,5	4,33333333333333	3,6	3,66666666666667	3,98724489795918	19	10,97	38,2911392405063
2	12	2	4	2	13,3502860775588	4,2	3,25	3,66666666666667	3	2,33333333333333	3,0765306122449	19	12,49	36,7132867132867
2	11	4	5	2	16,318509974796	4,6	4,625	4,83333333333333	4,8	5	3,64285714285714	19	11,71	37,5816993464052
1	12	6	5	2	14,2832409972299	5	4	4,66666666666667	3	4	3,72874149659864	17	11,87	35,1973684210526
1	12	3	5	4	17,6118192874195	4,6	4,375	4,5	4	5	3,83758503401361	17	11,95	38,9261744966443
2	11	2	5	3	16,3175207756233	2,8	3,25	3,5	3,2	5	2,38350340136054	16	12,31	37,8289473684211
1	11	5	5	2	18,6372069488953	3,2	5	3	2,4	5	3,52125850340136	14	13,9	43,8311688311688
1	12	3	5	5	20,0288415318058	3,4	3,125	1,83333333333333	2	3,33333333333333	2,64795918367347	15,5	16,98	43,9873417721519
1	12	4	5	3	17,6778194270906	4,6	3,875	4,66666666666667	4	5	4,12244897959184	17	12,76	41,156462585034
1	11	5	5	3	14,9891856546451	5	3,625	4	3	3,66666666666667	3,19387755102041	16	13,55	40,0709219858156
1	11	6	4	4	17,4575617283951	4	3	5	3	2,33333333333333	4,12244897959184	17	11,24	42,0138888888889
2	12	6	5	5	20,2059037122474	4,6	3,875	4,33333333333333	3,6	4,66666666666667	3,45238095238095	16	13,41	44,1176470588235
1	11	6	5	4	20,0892857142857	3,8	4,75	3,83333333333333	4,4	4,33333333333333	2,77636054421769	16	10,56	40,7738095238095
2	10	3	5	3	18,2185187102117	4,8	4,25	3,33333333333333	2,6	5	2,99574829931973	15	12,49	44,2446043165468
1	11	3	4	5	24,108379501385	2,6	2,875	3	3,2	3,33333333333333	2,74489795918367	13	14,72	56,25
2	10	3	5	4	17,6932223543401	3,6	3,875	3,5	2	3,66666666666667	4,20493197278912	13	13,4	44,1379310344828
1	10	2	3	2	18,003892733564	2,8	2,625	2,33333333333333	2,8	5	2,8656462585034	14	12,48	48,1617647058823
2	10	1	4	3	17,8629274839187	3,2	4,375	3,66666666666667	3,6	4,66666666666667	3,50765306122449	14	12,4	41,8367346938776
1	10	4	5	5	21,9288627691768	3,4	4,125	4,33333333333333	4	3	2,65901360544218	14	13,84	49,3377483443709
1	11	6	5	2	16,9165705497885	5	4,25	4,83333333333333	4,6	5	4,33418367346939	19	12,22	43,4640522875817
1	11	3	5	2	16,0581239298441	5	3,625	5	4,6	3,66666666666667	4,14200680272109	19	12,48	41,4965986394558
1	11	4	5	6	25,629476149723	4,4	4,125	3,5	4,6	5	3,625	14	13,21	53,3557046979866
2	10	5	5	4	21,7584198140504	3	4,125	3,16666666666667	3,2	4,66666666666667	2,92602040816327	15	13,3	44,4099378881988
2	10	3	5	2	16,7824074074074	5	4,75	4,33333333333333	5	5	4,0952380952381	19	12,8	44,4444444444444
2	10	6	5	2	18,8058694552201	4,8	4,75	4,5	4,4	5	3,86224489795918	13	13,51	42,2077922077922
2	10	1	4	4	22,5529583637692	4	2,625	2,16666666666667	4	4	2,79931972789116	14	13,69	49,6621621621622
2	10	5	4	4	25,9670399530539	3,4	3,125	2,83333333333333	3,2	3,33333333333333	3,12670068027211	10	14,26	50,3496503496504
2	11	3	5	2	16,1876731301939	4,6	3,625	4	3,6	5	2,9906462585034	13	11,96	42,4342105263158
1	10	4	5	2	17,1182524679689	5	3,25	4,33333333333333	2,8	2,33333333333333	3,12840136054422	18	12,43	44,2028985507246
1	11	1	3	2	16,4900519031142	4,6	4,125	5	5	5	2,83078231292517	19	10,8	45,9558823529412
1	11	2	5	5	20,9487534626039	3	3,375	3,16666666666667	2,6	3,66666666666667	2,4030612244898	10	13,66	47,3684210526316
2	11	2	4	4	17,6536749963323	3	3,625	2,5	2,8	4,33333333333333	3,35289115646258	10	13,4	43,006993006993
1	11	2	4	4	17,7800713079377	4,6	4,25	3,83333333333333	3	4,66666666666667	3,61479591836735	14	12,5	45,5479452054795
1	10	3	4	5	21,3555291319857	4	3,25	4,33333333333333	4,4	3,33333333333333	3,73979591836735	14	13,34	47,5862068965517
1	10	3	5	2	15,2027027027027	4,4	4,125	4	2,8	3,66666666666667	2,46768707482993	14	11,97	41,5540540540541
1	11	3	4	2	15,4753894725946	4,2	3,125	3,66666666666667	1,4	2,66666666666667	2,55272108843537	18	12,72	43,1654676258993
2	10	6	5	2	20,1696675900277	3,4	3,625	3,66666666666667	3	4,33333333333333	2,97534013605442	17	13,26	45,3947368421053
1	12	3	4	3	15,3405892287484	3,2	3,625	4,16666666666667	3,2	4	2,2984693877551	15	11,3	38,6986301369863
2	12	6	5	3	17,0966066481994	4,6	4,5	3,83333333333333	4	3	3,56632653061224	15	11,86	39,1447368421053
1	12	2	4	1	15,677730787304	4,2	3,5	3,5	2,8	4,33333333333333	2,34013605442177	15	13,08	36,2745098039216
2	12	6	4	4	15,3405892287484	3,2	3,875	2	3,4	2,66666666666667	2,81802721088435	15	13,64	46,9178082191781
1	12	4	4	4	20,0842241658568	3,2	3	3	3,4	2,66666666666667	3,48894557823129	16	13,41	44,9319727891156
1	12	6	5	4	19,0588632147074	3,8	3	3,33333333333333	2,4	4	3,78146258503401	16	12,04	43,8311688311688
1	12	6	5	1	15,6306609388748	4,6	4,25	3,83333333333333	1	4,33333333333333	3,32482993197279	16	12,45	39,2086330935252
1	12	5	5	3	17,3469387755102	3,4	4	3,66666666666667	2,4	3	3,09353741496599	17	11,05	43,9285714285714
1	12	6	4	3	17,3109401388628	3,8	3,5	3,5	3,2	3,33333333333333	3,6343537414966	17	11,76	40,7534246575342
2	12	3	3	3	19,6505617497544	3,2	3,875	3	4	3,33333333333333	3,4719387755102	17	12,98	43,1372549019608
1	12	4	5	4	20,4124505444487	4,2	4,625	4,66666666666667	4,8	4,33333333333333	2,97789115646259	21	10,99	38,7573964497041
1	13	6	5	4	19,0198528390948	3,8	4,125	4,66666666666667	3,6	5	3,2593537414966	17	13,88	46,2585034013605
2	13	6	5	3	20,5495914116327	4,2	4,375	2,66666666666667	3,2	4,33333333333333	3,44642857142857	24	12,13	42,4050632911392
1	12	6	5	3	17,1485260770975	3,8	3,375	3,16666666666667	3,2	3	2,48554421768708	18	11,93	37,7976190476191
1	12	4	5	2	16,8448331713638	5	4	3,33333333333333	3,4	3,66666666666667	2,86989795918367	21	10,86	41,4965986394558
2	13	3	5	3	17,9555555555556	4,8	4,625	4,33333333333333	4,2	5	4,23639455782313	17	11,54	41
1	12	6	5	5	22,7016801044998	4,6	2,125	4,5	2,8	1,66666666666667	4,63520408163265	21	12,57	53,6912751677852
2	12	4	3	4	22,684703433923	4	4,375	3,5	4,2	5	3,37414965986395	18	12,44	47,0967741935484
2	12	4	3	3	14,7292203927792	3,6	3	3,16666666666667	2	3,66666666666667	3,14115646258503	19	11,08	44,3661971830986
1	12	4	5	3	17,4464343560553	5	4,25	3,66666666666667	4,4	5	2,93367346938776	26	12,01	41,4965986394558
2	12	2	4	3	15,992961026862	3,6	3,875	2,66666666666667	2,6	3,66666666666667	2,5671768707483	20	12,46	38,8489208633094
2	12	5	4	2	16,8964572680789	3,6	3,875	1,83333333333333	2,6	2,66666666666667	2,86054421768708	19	12,24	40,2027027027027
2	13	4	5	3	18,8888888888889	3,4	4,25	4,5	4,4	3,66666666666667	2,9719387755102	18	12,87	44,6666666666667
2	13	4	4	3	19,5937119949552	4	4	4,16666666666667	3,4	4,33333333333333	3,11479591836735	17	12,92	46,3087248322148
2	11	3	5	2	14,9112426035503	3,8	4,5	4,16666666666667	3,6	5	2,78486394557823	14	13,24	43,4615384615385
1	12	6	5	3	21,2950138504155	4,8	4,5	4,33333333333333	4	5	4,71428571428571	18	15,03	43,0921052631579
2	11	6	5	1	16,3257646838056	5	4	5	5	5	4,31037414965986	13	13,02	37,3287671232877
2	11	3	5	2	15,9035466316382	4,6	4	3,5	3,2	4,33333333333333	3,33248299319728	15	13,52	38,6986301369863
2	12	4	5	2	16,4800234730305	2,4	3,25	2,5	4,2	1	3,70663265306122	14	14,07	36,7132867132867
1	11	6	5	3	17,8100531461723	4,8	4,25	4,5	4,4	5	4,18027210884354	14	14,07	37,8980891719745
1	11	1	5	4	22,0292912491379	3	3,125	2,16666666666667	3	4	3,05952380952381	14	15,15	44,9044585987261
1	12	4	5	3	16,8887220866954	3,4	3,75	4,83333333333333	3	3,66666666666667	3,91156462585034	17	14,16	40,7534246575342
1	12	3	5	6	22,8959352335976	3	3,375	1,66666666666667	1,8	3	3,22704081632653	9	16,05	49,6753246753247
2	11	3	5	3	19,5288999953723	3,8	3,625	3,5	3,6	4,33333333333333	3,16071428571429	14	13,8	38,4353741496599
1	12	6	5	3	21,7010551497287	4,8	3,875	4,83333333333333	4,6	5	4,49489795918367	19	13,36	45,7843137254902
1	11	3	5	4	15,9386068476978	3,2	4,875	3	4	5	2,60459183673469	12	15,26	43,1818181818182
2	12	4	5	3	14,9777777777778	4,6	4,25	3,83333333333333	3	5	4,00255102040816	14	13,07	35,6666666666667
2	12	4	5	2	15,2947381232504	5	4,125	5	4	3,66666666666667	3,66156462585034	14	14,71	34,7133757961783
2	11	1	4	4	21,9859777472946	4	2,375	3	3,4	3,66666666666667	3,65731292517007	15	15,87	39,8148148148148
1	11	3	5	3	16,1674270977981	3,8	4,625	3,33333333333333	2,8	3,66666666666667	2,98724489795918	16	12,81	42,6056338028169
1	11	3	5	3	19,1467221644121	5	5	4,33333333333333	5	5	3,96173469387755	16	14,45	42,9677419354839
1	12	3	5	3	17,2172912557528	3,4	2,5	2,66666666666667	2,2	3	2,09183673469388	13	13,8	39,4230769230769
1	11	5	3	3	21,686620457887	2,8	3,5	4,16666666666667	3,4	5	3,01275510204082	7	14,06	47,463768115942
2	11	2	5	3	18,6268226245794	4,2	4,125	5	4	5	4,01445578231292	15	12,8	35,7594936708861
1	12	2	4	4	17,578125	3,2	2,625	2,33333333333333	2,8	3,33333333333333	2,89880952380952	15	13,92	43,4375
2	11	3	5	5	19,4587677368362	1,8	2,875	2,5	4	4,33333333333333	1,69727891156463	15	18,52	40,1840490797546
1	12	3	5	3	20,1873048907388	4,2	4	4,33333333333333	3,4	2	3,34608843537415	19	14,21	39,6774193548387
1	12	3	5	3	17,122495256606	4,8	3,75	4,16666666666667	3,6	4,33333333333333	3,05102040816327	15,5	13,01	37,0748299319728
2	12	3	3	4	14,6666666666667	3,2	3,125	4	2,4	2,66666666666667	2,41751700680272	12	13,49	36,3333333333333
1	12	3	3	3	15,8542755945353	4,8	4,375	4,83333333333333	4,6	5	3,15646258503401	7	14,65	40,5844155844156
2	13	6	5	3	17,4568537988494	4,4	3	3	3	4,33333333333333	3,70918367346939	8	14,64	37,6760563380282
2	12	1	4	2	17,258382642998	2,6	3,875	1,5	1,8	4	2,0765306122449	7	16,75	36,8589743589744
2	12	1	5	3	25,6567694399368	3	2,25	3,33333333333333	2	2,66666666666667	1,48469387755102	9	15,84	42,7152317880795
2	12	4	3	4	20,2913409372464	2,2	3,75	2,16666666666667	3	3	2,59013605442177	9	17,62	40,8496732026144
2	12	2	3	3	13,1573176615061	3,6	4	2,33333333333333	2,6	3,66666666666667	2,25425170068027	9	14,13	34,7682119205298
1	12	2	5	5	20,3567181926278	3,6	3,5	3,16666666666667	2,4	3,66666666666667	3,17602040816327	5	16,57	49,3103448275862
1	13	4	5	5	23,0343404015763	2,4	3,25	3,33333333333333	2,4	4,33333333333333	2,25425170068027	8	12,42	50,3424657534247
1	12	5	5	5	39,0354671280277	3,4	4,625	2,33333333333333	5	5	2,2312925170068	7	17,78	62,1323529411765
1	12	6	5	5	20,5479452054795	3,6	3	4,33333333333333	4,2	4,33333333333333	3,48554421768708	10	14,12	44,1780821917808
1	12	6	5	2	18,2164090368609	4,6	3,75	4,33333333333333	3,4	3,33333333333333	3,72874149659864	9	13,28	46,551724137931
1	13	6	5	3	21,8839601956485	4	2,75	4,33333333333333	3,2	2,33333333333333	4,05612244897959	7	12,97	45,7792207792208
2	13	6	5	3	21,4666666666667	5	4,25	4,83333333333333	4,4	3,66666666666667	4,2780612244898	11	13,05	43
1	12	2	4	5	21,2412483683399	1,6	2,875	1,33333333333333	3	4	2,62755102040816	8	14,06	44,3396226415094
2	12	5	5	3	15,5057157549148	2,2	3,25	3,16666666666667	2,2	4	3,23894557823129	10	13,95	33,0188679245283
2	13	4	5	3	17,0705685108977	4,6	4,375	4,83333333333333	3,8	3,33333333333333	4,50510204081633	9	13,19	38,5802469135802
2	13	5	5	2	15,5256348405772	4,4	4,5	3,33333333333333	3,2	4,33333333333333	3,1156462585034	9	15,6	38,7417218543046
2	13	6	5	2	16,1443905817174	5	4,125	5	4,2	5	4,5187074829932	11	13,23	34,5394736842105
2	13	4	5	2	17,422748191979	4	3,625	2,83333333333333	3,4	4,33333333333333	3,55102040816327	11	16,03	38,7820512820513
2	13	2	5	3	17,8049671292915	3	4	3,5	2,6	3	2,32227891156463	9	15,6	38,1756756756757
2	13	3	5	4	22,7527639801314	3,2	4,125	2,33333333333333	3,6	4,33333333333333	3,07908163265306	7	13,9	43,9873417721519
1	12	3	4	6	24,160255207356	1,8	3,75	2,16666666666667	3,4	4,33333333333333	2,06207482993197	8	16,93	51,027397260274
2	12	5	5	4	19,0273994552155	4,4	2,5	4,66666666666667	2,8	1	4,07482993197279	8	14,13	38,9240506329114
2	12	5	5	3	17,9419284149014	4,4	4,625	3	3,2	5	3,43877551020408	9	17,04	40,8783783783784
1	13	2	5	4	15,4622656625541	3,8	4,25	3,83333333333333	3,8	5	3,00765306122449	7	13,89	38,2911392405063
1	12	6	5	4	17,6393319572152	3,6	3,875	3,33333333333333	3,2	4,66666666666667	2,0093537414966	9	14,23	44,8630136986301
2	12	3	5	3	24,108379501385	3,4	3,25	2,33333333333333	3	4	2,68622448979592	9	14,87	47,6973684210526
2	13	3	5	4	17,2262875949722	3,4	4,625	2,5	3	5	2,08503401360544	8	16,73	38,7573964497041
2	13	4	4	4	20,7555555555556	2,2	3,5	2	3,8	3	2,61394557823129	8	16,44	41,6666666666667
1	12	3	3	4	14,181622573231	2,8	2,5	2	1,6	2	2,25170068027211	14	12,49	32,4475524475524
2	12	5	5	4	15,8203125	2,6	3,375	2,83333333333333	3,2	4,33333333333333	2,40051020408163	10	12,33	35,9375
1	12	2	5	5	20,8673469387755	3	3,125	2,5	3,2	3,33333333333333	2,98469387755102	10	13,14	51,4285714285714
2	12	2	5	3	19,1467221644121	4,8	4,5	3,83333333333333	3,4	2,33333333333333	2,69982993197279	10	13,14	39,0322580645161
1	12	3	5	3	15,2859960552268	4,6	3	4,33333333333333	2,8	3,66666666666667	3,11989795918367	14	11,66	38,1410256410256
1	13	5	3	2	17,4428670360111	2,6	3,75	3,5	3,2	4,33333333333333	2,82227891156463	13	12,64	43,0921052631579
1	12	5	5	4	18,0693829218017	4	3,5	4	2,6	4,33333333333333	3,4719387755102	18	10,97	40,7284768211921
2	12	3	5	4	22,8936010508538	3	3,375	3,33333333333333	3,4	2,66666666666667	1,98044217687075	14	12,51	51,7123287671233
1	12	5	5	3	17,1199845679012	4,4	2,25	4,5	2,6	1,66666666666667	4,21938775510204	18	10,25	41,3194444444444
2	12	4	5	1	15,0924482067276	4,6	4,75	3,83333333333333	4,2	5	3,4421768707483	16	14,02	39,9253731343284
1	12	3	5	2	14,5953360768176	3,8	2,875	2,83333333333333	2,6	3	3,03486394557823	12	14,27	36,6666666666667
2	12	2	5	4	23,1128808864266	3	1,5	2,66666666666667	2	2	2,3358843537415	13	13	48,3552631578947
2	13	2	5	4	21,0197710718002	3,2	3,5	3,5	3,4	4,33333333333333	3,62159863945578	13	11,21	45,4838709677419
2	12	4	5	3	14,3324737155326	5	4	3,33333333333333	3,8	4,33333333333333	2,87840136054422	14	13,87	36,9718309859155
2	12	3	5	3	17,8324099722992	3,2	4	4	3,4	4,66666666666667	2,47108843537415	14	13,77	40,4605263157895
2	12	3	5	3	19,4901805197381	3,8	4	2,66666666666667	3	5	2,82908163265306	12	12,09	45,4225352112676
2	13	3	5	3	14,2112482853224	4,8	3,875	4,66666666666667	4,2	5	2,7406462585034	13	11,74	38,8888888888889
1	13	5	5	3	17,7331581910302	4	3,125	4,83333333333333	3,8	1,66666666666667	4,12414965986395	16	10,02	42,1232876712329
1	12	5	4	3	16,8444444444444	2,8	4,5	3,16666666666667	3	4	3,06887755102041	15	10,16	39
2	12	2	4	4	17,076218242399	4,2	3,625	2,83333333333333	3	4	2,62755102040816	16	11,36	39,1156462585034
2	12	1	2	1	15,1555555555556	3,2	4,625	2,5	4	3,66666666666667	2,6641156462585	12	10,73	38,3333333333333
1	12	3	5	3	16,4444444444444	2,4	3,625	2,5	2	4	2,28231292517007	12	10,47	40,3333333333333
1	13	4	5	4	15,4102457309454	4,4	4,25	4,83333333333333	4	5	3,29931972789116	18	9,87	39,1156462585034
1	13	3	3	6	27,2059817125355	3	3,25	2,66666666666667	3,2	3,66666666666667	3,15646258503401	13	14,07	51,4093959731544
2	13	2	4	3	18,1786703601108	3,2	3	2,66666666666667	3,4	3,33333333333333	1,83163265306122	12	12,11	39,1447368421053
2	13	1	4	4	18,5639958376691	3,8	4,125	3,5	3,4	4,33333333333333	2,51105442176871	11	13,34	41,6129032258064
2	13	4	5	4	19,5184089414859	4,4	4,25	4,16666666666667	4,4	5	3,37755102040816	14	11,5	40,7051282051282
2	12	5	5	3	19,8140527358634	4,2	4,375	4,66666666666667	4,2	5	3,51275510204082	17	13,43	39,1975308641975
2	12	5	4	4	18,7721123829344	2	3,125	2,83333333333333	3,4	3,33333333333333	2,56377551020408	14	10,78	42,258064516129
1	13	2	5	3	16,3357860150863	4,4	4,75	4,16666666666667	4,6	2,33333333333333	2,89030612244898	15	10,34	40,4761904761905
1	12	1	3	6	24,0129474199255	3,2	4,125	2,5	2,6	5	2,7797619047619	15	11,82	54,9079754601227
1	12	2	5	2	15,6	4	2,625	2,83333333333333	2,6	3,33333333333333	3,08843537414966	18	12,09	37,6666666666667
2	13	5	5	2	16,2605288050088	4	4,625	4,16666666666667	3,2	5	3,24829931972789	19	9,93	37,9194630872483
1	12	3	5	2	16,4867599932535	4,6	4,25	4,5	2,8	5	4,45068027210884	21	9,06	38,6363636363636
2	12	2	5	4	18,595041322314	3,8	4,625	3,16666666666667	3,2	3,66666666666667	2,80612244897959	18	11,09	38,6363636363636
1	13	3	4	2	15,5508826837498	4,4	4,125	3,5	2,8	4	2,78061224489796	21	9,05	37,4125874125874
2	12	6	5	3	15,3639687167384	3,6	3,75	4,66666666666667	2,2	5	3,78146258503401	18	11,49	37,7551020408163
2	12	5	4	2	18,8810217964737	4	4,375	3,83333333333333	4,8	4,33333333333333	3,84013605442177	19	11,75	41,156462585034
1	12	4	5	4	19,1555555555556	3,8	3,875	2,83333333333333	3,6	3,66666666666667	2,7312925170068	20	10,36	40,3333333333333
1	13	6	5	4	23,8763376932224	2,4	2,5	3	3,4	2,66666666666667	3,99149659863946	20	10,61	49,3103448275862
2	13	4	5	3	16,8800487730529	4	4,25	3,16666666666667	3,2	3	3,70918367346939	20	11,53	35,4938271604938
1	13	4	5	5	19,6932803622538	2,2	2	2,83333333333333	2,4	2,33333333333333	2,52891156462585	18	10,87	42,8104575163399
2	13	2	5	3	15,4813285794708	4,2	4,375	4	2	5	3,04081632653061	17	10,08	35,958904109589
2	13	2	4	2	14,9151547752946	2,8	3	2,83333333333333	3	4	2,74744897959184	15	14,57	39,5104895104895
1	12	4	5	5	22,2908093278464	4,2	3,75	3	3,4	3,33333333333333	3,00170068027211	16	11,46	45,3703703703704
1	12	3	4	5	21,528730376467	3,4	3,125	3	4,6	2	2,94132653061224	16	11,8	41,6666666666667
2	12	2	3	5	22,1161208954552	3,2	2,875	2,33333333333333	2,6	4	3,16581632653061	17	12,89	43,9597315436242
1	12	3	5	4	16,663623082542	4	3,75	3,66666666666667	2,8	4	2,97789115646259	20	10,31	39,527027027027
2	12	3	5	2	18,4020678214575	4,6	3,875	4,5	4	3,66666666666667	2,93707482993197	19	9,92	36,9565217391304
2	13	5	5	3	18,2794206117821	3,8	4,75	3,83333333333333	3,8	5	3,93197278911565	18	12,2	37,7551020408163
2	13	6	5	3	16,1872692604162	4,6	4,75	3,83333333333333	3,8	3,66666666666667	4,38265306122449	18	13,5	40,4458598726115
2	13	2	5	5	24,3261012491782	5	4,75	5	5	2,33333333333333	3,15901360544218	16	13,47	48,3974358974359
2	12	3	5	2	14,9388863739249	4	4,25	4,33333333333333	3,2	4,66666666666667	3,1062925170068	17	11,48	34,3971631205674
2	12	5	5	3	20,8744247205786	3,4	3,25	3,66666666666667	2,4	3,33333333333333	2,77125850340136	17	12,2	39,4230769230769
1	12	4	5	4	18,6666666666667	3,8	3,25	4,33333333333333	3,2	4	3,41581632653061	17	12,15	43,6666666666667
2	13	2	1	2	18,0017585265399	3,4	2,5	3	3,2	3,66666666666667	1,44982993197279	15	15,33	37,0748299319728
1	13	3	4	3	17,8962746530314	3,4	3,5	3	2,6	3,66666666666667	1,80017006802721	17	12,61	42,2297297297297
2	12	2	4	2	18,2835661497715	4	4,375	3,5	3,2	3	3,91496598639456	18	13,19	36,2745098039216
2	13	3	5	2	18,9323663349637	4,8	4,5	4,83333333333333	5	5	3,6734693877551	16	11,24	39,9350649350649
1	13	2	5	5	19,3425892963095	3,6	4,125	3	4	4,33333333333333	2,52636054421769	18	13,14	48,1132075471698
2	13	5	5	3	14,9821640903686	1,4	2,25	2,66666666666667	1,6	3	4,18452380952381	19	13,94	39,6551724137931
2	13	3	5	3	22,7690204622154	5	4,75	5	4,8	5	3,60969387755102	18	11,77	43,4640522875817
2	13	3	4	3	21,4447434747319	3,4	3,375	3,16666666666667	2,8	3,33333333333333	2,85544217687075	17	12,24	41,5032679738562
1	13	6	5	3	18,9453125	3,6	3,25	4,5	3,6	5	4,01955782312925	20	11,01	42,1875
2	13	3	3	5	22,6055919095776	2,2	2,75	2,16666666666667	1,8	2,66666666666667	2,7312925170068	14	13,46	44,8170731707317
1	13	2	5	3	17,0713030944552	4	4	2,83333333333333	3,6	4	3,63010204081633	16	11,21	39,9328859060403
2	12	1	5	2	19,1485864562788	4,6	4,25	3,83333333333333	3,4	5	3,81292517006803	18	11,44	38,1410256410256
1	12	3	4	4	17,6040237768633	3,4	3,625	2,66666666666667	3	4,66666666666667	2,07993197278912	16	11,45	39,1975308641975
2	12	5	5	3	20,7825107900169	4,2	4	2,66666666666667	3,6	5	3,98214285714286	17	11,1	40,7534246575342
2	12	3	3	3	18,9774078478002	4,6	4	3,83333333333333	2,4	4,33333333333333	3,30442176870748	15	10,64	43,7931034482759
1	12	3	4	2	16,2154857889284	3	2,625	4,16666666666667	4,6	2,33333333333333	3,53571428571429	16	10,86	44,6308724832215
2	11	3	5	2	16,900558322016	4,2	3	3	1	2,33333333333333	3,12925170068027	15	14,78	45,0354609929078
2	11	3	5	3	15,9194604245189	4	3	3,5	4,2	2	4,5280612244898	16	16,37	42,2535211267606
1	11	6	5	2	21,3358070500928	5	4,375	5	5	4,66666666666667	4,54251700680272	17	13,78	46,1038961038961
2	11	3	5	3	14,4812537195001	4,2	4,625	2,66666666666667	3,2	5	4,61904761904762	15	12,52	40,1408450704225
2	11	6	4	4	16,4466658122944	4,4	2,375	4	2,8	2,33333333333333	3,73469387755102	16	14,73	40,5228758169935
2	11	2	4	4	22,1966091612136	3,8	3,25	3,66666666666667	3,4	3,66666666666667	3,29506802721088	16	13,01	47,5609756097561
1	12	3	5	3	14,1327204264267	4,2	4	3,33333333333333	2,8	3	3,59183673469388	14	13,78	37,7622377622378
1	12	3	5	5	23,0607966457023	3	3,5	3	4,4	4,33333333333333	3,0093537414966	17	12,42	47,4842767295597
1	12	3	5	3	17,3029525677783	4,4	3	3,66666666666667	4,6	2,33333333333333	2,29336734693878	17	13,59	43,6170212765958
1	12	3	3	6	26,2712183371598	1,8	2	2,16666666666667	2,2	2	2,2219387755102	14	16,89	56,7484662576687
2	12	6	5	3	17,1232876712329	3,8	4,125	3,33333333333333	3	3,33333333333333	4,14030612244898	15	15,53	41,4383561643836
2	11	4	4	3	22,2993789427356	1,8	2,625	1,5	2,4	3,33333333333333	2,51275510204082	17	11,49	47,5524475524476
2	12	3	4	5	19,5595003287311	4,4	3,125	3	2,6	4,33333333333333	2,97704081632653	16	12,01	43,2692307692308
1	11	3	5	4	17,2088871255703	4	3,75	4	3,8	4,66666666666667	2,27891156462585	18	14,09	45,4225352112676
2	12	3	5	2	15,7210870858957	4,4	4,5	3,16666666666667	3	4,66666666666667	3,24914965986395	14	14,19	37,6760563380282
1	12	6	5	1	15,1344534029999	5	4	4,83333333333333	4,2	5	4,5484693877551	18	12,42	41,2751677852349
2	12	3	5	2	15,991002004988	4	3,875	2,5	2,6	3,66666666666667	2,9141156462585	15	13,16	39,5104895104895
2	13	4	5	2	16,2895090008793	3,4	3,125	2,83333333333333	1,8	3,33333333333333	2,30187074829932	15	14,43	36,3945578231293
2	13	6	5	2	16,3901172461357	4	4,375	3,5	4,2	5	2,74319727891156	19	12,05	37,2611464968153
1	12	6	5	2	16,3820630292934	4	3,625	4,33333333333333	3,8	4,33333333333333	3,92857142857143	18	13,14	37,7551020408163
2	12	4	5	3	17,5430902153414	4,2	4	3,83333333333333	2,6	5	3,44302721088435	18	13,14	39,4039735099338
1	12	5	5	4	15,6306609388748	4,6	4,625	4,33333333333333	4	5	4,02040816326531	19	11,48	42,0863309352518
1	12	2	5	4	18,481648199446	4	3	4,33333333333333	2,8	3,66666666666667	2,47363945578231	19	12,55	40,4605263157895
2	13	2	5	4	20,7384545899356	2,6	3,375	3	3,2	3,66666666666667	3,29676870748299	15	13,66	38,9570552147239
2	13	4	5	4	25,4986348280809	4,4	4,125	3,16666666666667	3,4	5	3,36394557823129	14	15,13	43,1972789115646
2	13	6	5	4	21,8685121107266	2,4	2,25	2,66666666666667	1,4	3	3,84608843537415	15	14,14	46,1764705882353
1	13	6	5	3	16,5244536940687	5	5	4,66666666666667	3,4	5	4,60204081632653	22	13,11	38,3870967741935
2	12	2	5	4	20,0413809890868	3	3,75	2,16666666666667	2,8	4,33333333333333	2,59608843537415	15	14,32	42,9936305732484
2	13	6	5	5	23,598615916955	2,8	2,875	3,16666666666667	3	4	3,26020408163265	16	14,25	43,5294117647059
1	12	5	5	4	18,9243453372634	4,8	4,375	4,83333333333333	4,4	5	4,11309523809524	19	13,73	41,5032679738562
1	13	2	3	1	15,9375	3,2	3,875	3	3,4	3,66666666666667	3,66156462585034	18	13,86	35,9375
